# Supplementary material for: Proteogenomic analysis of granulocyte macrophage colony- stimulating factor autoantibodies in the blood of a patient with autoimmune pulmonary alveolar proteinosis
Source: Sci Rep. 2020 Mar 18;10:4923. doi: 10.1038/s41598-020-61934-y (PMC7080758; doi:10.1038/s41598-020-61934-y)
Supplement: Supplementary file 2 — Supplemental Information. [file 41598_2020_61934_MOESM2_ESM.csv]

Putative de novo	Peptide(>=80%)	length	av. local confidence (%)	Fraction	Precursor Id	Source File	Peptide	Tag Length	ALC (%)	length	m/z	z	RT	1/k0 Range	Intensity	Mass	ppm	PTM	local confidence (%)	tag (>=0%)	mode
Yes	AHGSSTDHWGQGTLVTVSSAS	21	97.04761905	2	47903	Idea_IgG-H1_300ng_Slot1-10_01_2493.d	AHGSSTDHWGQGTLVTVSSASTK	23	93	23	772.037	3	37.68	0.9328-0.9602	3.24E+04	2313.0984	-4		100 100 100 100 99 97 98 99 100 99 99 97 99 100 99 99 97 96 93 85 82 65 55	AHGSSTDHWGQGTLVTVSSASTK	CID
Yes	AHGSSESHWGQGTLVTVSSAS	21	96.35714286	2	47858	Idea_IgG-H1_300ng_Slot1-10_01_2493.d	AHGSSESHWGQGTLVTVSSASTK	23	90	23	772.0365	3	37.66	0.9317-0.9591	3.24E+04	2313.0984	-4.6		100 100 98 95 83 61 61 93 96 96 98 94 99 100 100 99 99 98 96 93 88 65 55	AHGSSESHWGQGTLVTVSSASTK	CID
(Yes)	HWGQGTLVTVSSAST	15	95.46666667	2	50853	Idea_IgG-H1_300ng_Slot1-10_01_2493.d	HWGQGTLVTVSSASTK	16	93	16	829.9298	2	39.57	1.0911-1.1187	1.53E+04	1657.8423	1.7		99 99 97 97 91 96 97 92 94 99 99 97 96 97 82 63	HWGQGTLVTVSSASTK	CID
	VWGQGTTVTVSSAS	14	89.57142857	2	98882	Idea_IgG-H1_300ng_Slot1-10_01_2493.d	SSREVWGQGTTVTVSSASTK	20	79	20	1034.5192	2	66.99	1.2296-1.2575	1.69E+03	2067.0232	0.3		75 68 46 60 88 96 90 85 69 86 97 97 94 94 95 92 87 84 51 40	SSREVWGQGTTVTVSSASTK	CID
Yes	DVPWGQGTLVTVSS	14	95.5	2	111129	Idea_IgG-H1_300ng_Slot1-10_01_2493.d	DVPWGQGTLVTVSSASTK	18	88	18	916.9816	2	74.32	1.1253-1.1530	6.99E+03	1831.9316	9.3		96 97 96 98 94 96 96 99 99 99 98 96 90 83 79 80 52 45	DVPWGQGTLVTVSSASTK	CID
Yes	LWGLGTLVTVSSA	13	94.07692308	2	131548	Idea_IgG-H1_300ng_Slot1-10_01_2493.d	LWGLGTLVTVSSASTK	16	82	16	810.4563	2	85.41	1.0977-1.1253	3.61E+03	1618.8931	3.1		92 95 94 99 95 98 99 98 97 95 92 89 80 34 32 31	LWGLGTLVTVSSASTK	CID
	WGQGTLVTVSS	11	93.18181818	2	104557	Idea_IgG-H1_300ng_Slot1-10_01_2493.d	SGLDGSWGQGTLVTVSSASTK	21	71	21	1019.5069	2	70.37	1.1907-1.2185	3.57E+03	2037.0015	-1.1		52 27 69 33 15 44 95 92 95 89 93 97 98 97 92 92 85 79 79 49 32	SGLDGSWGQGTLVTVSSASTK	CID
	YWGQGTLVTVSS	12	93	2	120703	Idea_IgG-H1_300ng_Slot1-10_01_2493.d	MLM(+15.99)YWGQGTLVTVSSASTK	19	77	19	1038.5079	2	79.69	1.2330-1.2608	6.10E+03	2075.0066	-2.5	Oxidation (M)	44 56 37 91 96 90 95 95 97 97 95 91 88 93 88 79 74 37 31	MLM(+15.99)YWGQGTLVTVSSASTK	CID
	YWGQGTPVTVS	11	93.72727273	2	64135	Idea_IgG-H1_300ng_Slot1-10_01_2493.d	YWGQGTPVTVSSASTK	16	78	16	834.9169	2	47.61	1.0789-1.1065	8.61E+03	1667.8154	2.3		94 97 96 97 84 95 97 96 94 92 89 78 62 27 27 37	YWGQGTPVTVSSASTK	CID
	WGQGTLVTVS	10	90.6	2	113333	Idea_IgG-H1_300ng_Slot1-10_01_2493.d	QGEYWGQGTLVTVSSASTK	19	73	19	999.9948	2	75.59	1.1774-1.2052	1.85E+03	1997.9695	2.7		82 70 51 51 93 82 88 86 95 98 97 93 89 85 79 69 29 29 29	QGEYWGQGTLVTVSSASTK	CID
